# Supplementary material for: The Impact of Land-Based Physical Activity Interventions on Self-Reported Health and Well-Being of Indigenous Adults: A Systematic Review
Source: Int J Environ Res Public Health. 2021 Jul 2;18(13):7099. doi: 10.3390/ijerph18137099 (PMC8296996; doi:10.3390/ijerph18137099)
Supplement: Supplementary file 1 [file ijerph-18-07099-s001.zip]

Archive with 1 entries (1 files):
- ijerph-1199681-supplementary materials.pdf
